# Supplementary material for: Reproductive Safety Issues of Novel Small Molecules for the Treatment of Inflammatory Bowel Disease: A Systematic Review
Source: J Clin Med. 2023 Dec 20;13(1):34. doi: 10.3390/jcm13010034 (PMC10780022; doi:10.3390/jcm13010034)
Supplement: Supplementary file 1 [file jcm-13-00034-s001.zip]

Archive with 1 entries (1 files):
- jcm-2764066-supplementary.pdf
